# Supplementary material for: Metabolomic Exploration of Colorectal Cancer Through Amino Acids and Acylcarnitines Profiling of Serum Samples
Source: Cancers (Basel). 2025 Jan 27;17(3):427. doi: 10.3390/cancers17030427 (PMC11816151; doi:10.3390/cancers17030427)
Supplement: Supplementary file 1 [file cancers-17-00427-s001.zip]

Archive with 3 entries (3 files):
- Supplementary Information S1.pdf
- Supplementary Information S2.pdf
- Supplementary Information S3_Statistical data.xlsx
