# Supplementary material for: Metabolomic Exploration of Colorectal Cancer Through Amino Acids and Acylcarnitines Profiling of Serum Samples
Source: Cancers (Basel). 2025 Jan 27;17(3):427. doi: 10.3390/cancers17030427 (PMC11816151; doi:10.3390/cancers17030427)
Supplement: Supplementary file 1 [file cancers-17-00427-s001.zip › Supplementary Information S3_Statistical data.xlsx]

## Sheet: Summary
Summary
Table S1	Metabolites measurements
Table S2	Significantly modified metabolites in colorectal cancer vs. control comparison
Table S3	Receiver Operator Characteristic analysis highlighting the variables capability to differentiate between colorectal cancer from control
Table S4	Significantly modified metabolites in colon cancer vs. control comparison
Table S5	Metabolites correlated to colon cancer stages
Table S6	Significantly modified metabolites in rectum cancer vs. control comparison

## Sheet: Table S1
Sample	Group	Fischer Ratio	GABR	Glutaminase activity	Gly Synthesis	NESS/ESS	Pro/Cit	Cit Synthesis	NOS activity	AA Sum	Aromatic AA sum	BCAA sum	ESS AA sum	NESS AA sum	Glucogenic AA sum	Ketogenic AA sum	MetHis Synthesis	Orn Synthesis	OTC defficiency	Valinemia	AC Sum	Beta Oxydation	Glycine	Leucine	Ornithine	Methionine	Citrulline	Arginine	ASA	C0	C2	C3	C3/C16	C3/C2	C3DC	C3DC/C10	C4	C4/C2	C4/C3	C4-OH	C4DC	C5:1	C5	C5/C0	C5/C2	C5/C3	C5-OH	C5-OH/C0	C5-OH/C8
143L	control	2.05911	0.229223	3.07653	21.5893	2.53932	3.57106	0.061848	0.254101	2767.22	218.25	449.4	781.85	1985.37	2326.69	222.28	0.141291	4.10847	16.1687	3.17969	71.287	0.510821	483.6	171.4	621.2	21.9	38.42	151.2	0.063	42.14	20.85	0.676	3.517	0.031	0.371	1.022	0.415	0.018	0.571	0.105	0.063	0.057	0.241	0.004	0.011	0.325	0.095	0.002	0.233
51D	Diag	1.72075	0.126279	4.73626	27.6693	2.88737	5.0782	0.0469898	0.355411	3780.58	318.64	548.3	972.53	2808.05	3136.84	325.1	0.0951024	7.56357	21.2812	1.68496	90.079	0.453031	850	262.7	1279	28.01	60.1	169.1	0.111	57.4	25.4	0.604	2.232	0.023	0.184	0.698	0.345	0.012	0.532	0.106	0.088	0.033	0.152	0.002	0.005	0.23	0.109	0.001	0.299
1L	Diag	1.84422	0.257286	2.12023	24.589	2.73908	3.77625	0.110635	0.387173	2769.69	206.32	380.5	740.741	2028.95	2355.84	207.53	0.103856	3.49955	9.03873	3.03323	80.109	0.298398	466.7	132.2	774.8	24.13	85.72	221.4	0.066	56.8	15.76	1.189	7.212	0.072	0.152	0.715	0.697	0.04	0.546	0.056	0.065	0.04	0.212	0.003	0.012	0.163	0.061	0.001	0.228
35D	Diag	1.79829	0.241454	2.80551	23.4689	2.66351	4.71581	0.059973	0.23433	3097.86	263.75	474.3	845.6	2252.26	2563.71	270.4	0.108813	3.90725	16.6742	2.33784	80.539	0.35559	588.6	197.5	888.9	25.98	53.31	227.5	0.125	55.1	18.31	1.283	8.387	0.067	0.219	1.008	0.315	0.015	0.229	0.091	0.088	0.03	0.199	0.003	0.01	0.141	0.062	0.001	0.207
45D	Diag	1.9065	0.361126	4.59568	22.8067	2.92879	3.39937	0.079936	0.204968	2440.81	185.89	354.4	621.263	1819.55	2025.42	229.5	0.194296	2.56415	12.51	2.76098	96.48	0.543553	433.1	152.6	593.6	25.62	47.45	231.5	0.067	58.94	31.4	0.637	3.34	0.02	0.085	1.015	0.486	0.014	0.71	0.177	0.054	0.026	0.173	0.002	0.005	0.248	0.061	0.001	0.49
11L	Diag	1.61019	0.274177	2.16903	34.9355	3.46726	7.38537	0.0731098	0.248485	3218.93	231.65	373	720.56	2498.37	2816.2	171.08	0.130075	3.39879	13.678	2.63781	43.766	0.472627	947.8	132.3	560.8	23.97	41	165	0.071	26.23	12.05	0.347	2.402	0.028	0.113	0.683	0.702	0.052	1.884	0.064	0.043	0.024	0.083	0.002	0.006	0.219	0.053	0.002	0.19
5L	Diag	2.0176	0.26732	3.36286	25.3182	3.14189	4.26691	0.0639961	0.225	2269.97	130.7	263.7	548.052	1721.92	1932.47	206.8	0.161852	3.51584	15.626	2.62467	61.625	0.644153	489.4	103.7	510.5	14.7	32.67	145.2	0.053	34.29	21.79	0.298	1.582	0.013	0.108	1.016	0.172	0.007	0.536	0.205	0.056	0.021	0.09	0.002	0.004	0.275	0.035	0.001	0.23
9DC	control	1.9289	0.285513	3.48857	26.7576	2.42419	5.87056	0.0553495	0.183693	2645.43	230.65	444.9	772.572	1872.86	2232.2	182.58	0.102448	3.31878	18.067	3.28639	69.854	0.449	441.5	153.2	630.9	25.69	34.92	190.1	0.047	44.02	19.12	0.645	3.042	0.032	0.123	0.545	0.37	0.017	0.533	0.099	0.064	0.027	0.122	0.002	0.006	0.172	0.088	0.001	0.272
81D	Diag	2.09472	0.376264	1.69724	22.0761	2.27958	5.96244	0.0537031	0.135453	3111.86	267.53	560.4	948.86	2163	2536.29	308.04	0.164938	2.52226	18.6209	2.64869	93.715	0.831491	626.3	246	634.6	28.76	34.08	251.6	0.066	47.03	38.54	0.565	2.202	0.014	0.157	0.687	0.281	0.007	0.464	0.728	0.065	0.022	0.202	0.003	0.005	0.326	0.069	0.001	0.223
26D	Diag	1.48511	0.0426163	4.61918	52.6691	4.26469	4.06429	0.0687141	1.50872	5562.14	355.53	528	1056.5	4505.64	4926.18	280.43	0.132343	21.9565	14.5531	1.55043	118.341	0.629263	1845	219	1322	39.21	90.84	60.21	0.121	66.33	40.25	1.489	2.174	0.036	0.168	1.507	0.873	0.019	0.546	0.27	0.122	0.051	0.242	0.003	0.005	0.148	0.203	0.002	0.993
7L	Diag	1.46131	0.26575	4.14843	28.9299	2.84944	7.40638	0.0414427	0.14974	3449.48	324.23	473.8	896.1	2553.38	2867.15	258.1	0.105917	3.61319	24.1297	1.69221	60.768	0.579093	643.4	193.4	695.9	23.6	28.84	192.6	0.073	35.3	19.94	0.502	3.398	0.024	0.082	1.453	0.24	0.011	0.445	0.234	0.048	0.021	0.171	0.003	0.008	0.311	0.071	0.001	0.819
60D	Diag	2.77591	0.287721	4.36574	24.5439	2.49139	5.58356	0.0763655	0.246585	2591.34	151.77	421.3	742.207	1849.13	2205.56	234.01	0.120586	3.229	13.0949	4.15883	61.744	0.552378	425.1	164.7	576.7	15.14	44.04	178.6	0.05	35.95	19.34	0.518	2.988	0.026	0.121	0.485	0.317	0.015	0.569	0.11	0.06	0.025	0.161	0.003	0.008	0.283	0.048	0.001	0.146
154L	control	1.80247	0.300648	2.25724	26.8677	2.5809	6.32466	0.0705663	0.219243	3115.92	291.1	524.7	870.15	2245.77	2546.89	277.93	0.113875	3.1069	14.1711	2.49309	75.38	0.295287	525.8	236	697.5	26.05	49.22	224.5	0.057	54.32	15.27	0.77	5.17	0.048	0.108	0.693	0.409	0.024	0.495	0.04	0.055	0.031	0.209	0.003	0.012	0.248	0.079	0.001	0.414
66D	Diag	1.40272	0.235704	4.13062	35.1777	3.34418	6.68416	0.066402	0.264176	2312.93	180.67	253.43	532.421	1780.51	1947.83	184.43	0.133489	3.97843	15.0598	2.22494	60.159	0.25036	485.1	98.93	516.4	19.72	34.29	129.8	0.061	44.5	10.56	0.581	4.016	0.053	0.105	0.817	0.449	0.038	0.72	0.046	0.057	0.033	0.125	0.002	0.011	0.197	0.038	0.001	0.256
49D	Diag	1.73524	0.36687	2.82358	31.8437	2.72099	4.85408	0.0856933	0.215143	2607.68	205.62	356.8	700.804	1906.88	2204.32	197.74	0.155677	2.51062	11.6695	2.6971	94	0.357583	431.8	121.1	543.8	20.85	46.6	216.6	0.072	64.55	22.27	0.812	5.339	0.035	0.183	1.256	0.767	0.031	0.879	0.152	0.08	0.031	0.225	0.002	0.009	0.253	0.073	0.001	0.334
19D	Diag	1.91524	0.312434	4.1269	17.903	3.15924	4.15902	0.096682	0.282167	3167.43	233.13	446.5	761.54	2405.89	2711.29	223.01	0.274598	2.9185	10.3432	3.36661	134.597	0.512831	538.7	166.6	608.8	28.76	58.86	208.6	0.1	84.25	42.14	1.066	6.008	0.024	0.337	2.084	0.524	0.011	0.458	0.318	0.1	0.066	0.335	0.003	0.007	0.287	0.094	0.001	0.438
22L	Diag	1.85948	0.33097	2.35159	21.6424	2.65089	6.53975	0.0641615	0.182171	3419.17	267.01	496.5	936.53	2482.64	2861.16	291	0.123547	2.83925	15.5857	2.54509	110.87	0.195283	535	180.4	695.9	30.05	44.65	245.1	0.073	87.76	15.67	1.468	9.321	0.09	0.143	0.912	0.903	0.052	0.573	0.196	0.062	0.044	0.387	0.003	0.023	0.24	0.073	0.001	0.374
149L	control	1.52195	0.23003	5.27253	26.2079	2.76316	3.84615	0.0604198	0.247695	2765.14	246.92	375.8	734.793	2030.35	2330.9	187.32	0.0864058	4.09957	16.5509	2.11439	51.719	0.277067	622.7	146.6	667	24.59	40.3	162.7	0.049	36.89	9.752	0.469	2.908	0.046	0.078	0.95	0.17	0.016	0.338	0.037	0.045	0.021	0.23	0.004	0.022	0.448	0.087	0.002	0.78
16D	Diag	1.70944	0.192953	7.52492	21.1155	6.40867	6.57797	0.0522235	0.257221	4033.81	165.2	282.4	544.472	3489.34	3683.14	185.47	0.130394	4.92539	19.1485	2.58503	70.755	0.567412	700.4	119	719.6	20.39	37.58	146.1	0.086	40.26	22.44	0.404	1.446	0.017	0.191	0.559	0.264	0.011	0.609	0.259	0.095	0.022	0.08	0.001	0.003	0.18	0.072	0.001	0.136
53D	Diag	1.80785	0.418624	3.76228	25.3034	3.3233	8.299	0.0527885	0.119777	3247.12	220.87	399.3	751.075	2496.05	2776.7	249.55	0.0965912	2.269	18.9435	2.6246	60.608	0.232172	462.8	161.8	570.2	21.3	30.1	251.3	0.057	44.76	9.694	0.698	4.314	0.069	0.24	0.765	0.377	0.035	0.502	0.045	0.055	0.026	0.174	0.003	0.016	0.227	0.069	0.001	0.239
97D	Diag	2.32344	0.24589	2.59685	26.9885	3.46399	8.07684	0.0771702	0.291356	3140.78	166.09	385.9	703.582	2437.2	2751.18	223.51	0.15935	3.7755	12.9584	3.04896	53.087	0.55706	609.4	156.1	607.1	23.07	46.85	160.8	0.073	31.16	16.78	0.578	2.983	0.033	0.151	1.131	0.252	0.013	0.405	0.096	0.05	0.022	0.138	0.003	0.008	0.218	0.06	0.001	0.349
151L	control	1.50944	0.363409	3.12771	22.6242	2.77857	4.07272	0.0871271	0.220535	3007.4	250.49	378.1	795.91	2211.49	2526.4	230.51	0.0936953	2.53118	11.4775	2.63118	59.987	0.33808	746.6	137.4	596.6	33.47	51.98	235.7	0.054	40.94	13.33	0.511	3.254	0.037	0.172	0.789	0.217	0.015	0.396	0.067	0.055	0.024	0.122	0.002	0.008	0.217	0.081	0.001	0.297
162L	control	1.82003	0.515667	3.4497	22.42	2.43973	6.72441	0.0779961	0.140309	3094.55	271.04	493.3	899.65	2194.9	2560.96	262.55	0.115856	1.79893	12.8211	2.50565	46.526	0.246201	476.2	204.9	569.9	36.09	44.45	316.8	0.065	34.35	7.636	0.821	9.1	0.103	0.046	1.399	0.429	0.05	0.486	0.032	0.045	0.038	0.204	0.004	0.024	0.227	0.069	0.001	1.568
17D	Diag	2.40028	0.269068	4.79524	28.0959	3.13674	4.70746	0.0667584	0.232583	2939.08	171.73	412.2	710.483	2228.6	2543.7	223.65	0.122586	3.48395	14.9794	3.01268	56.663	1.41975	638.9	172.3	727.1	16.85	48.54	208.7	0.08	20.61	28.76	0.501	2.169	0.017	0.138	1.179	0.4	0.012	0.744	0.567	0.066	0.031	0.175	0.006	0.006	0.319	0.079	0.003	0.453
156L	control	2.05611	0.198642	4.67608	32.7836	2.26589	6.97847	0.0789027	0.368161	3008.18	268.76	552.6	921.09	2087.09	2477.12	262.3	0.0950836	4.66602	12.6738	2.70049	58.245	0.233311	630.1	219.9	718.1	26.44	56.66	153.9	0.049	43.86	9.132	1.101	9.277	0.116	0.051	0.621	0.499	0.049	0.422	0.042	0.041	0.033	0.241	0.004	0.024	0.199	0.058	0.001	0.412
2L	Diag	1.61739	0.35149	1.32081	34.0347	4.29595	5.66541	0.0888447	0.232141	3556.02	205.64	332.6	671.46	2884.56	3157.69	192.69	0.127075	2.61289	11.2556	2.71007	67.234	0.23416	705.2	127.8	628.4	28.79	55.83	240.5	0.062	50.41	10.91	0.894	7.52	0.079	0.106	0.374	0.61	0.05	0.635	0.04	0.059	0.023	0.144	0.002	0.012	0.147	0.049	0.001	0.118
166L	control	1.65645	0.146602	6.74252	32.077	2.91955	5.57771	0.0684553	0.43703	3890.15	316.34	524	992.5	2897.65	3284.79	289.02	0.116556	6.38416	14.6081	2.25391	54.664	0.267374	883.4	221.3	967.2	34.29	66.21	151.5	0.062	39.6	9.877	0.711	5.419	0.069	0.061	0.96	0.222	0.02	0.29	0.037	0.06	0.035	0.161	0.003	0.015	0.206	0.079	0.001	0.794
152L	control	2.0468	0.336606	2.36134	31.7419	2.79409	5.85765	0.0747473	0.206618	2768.89	175.2	358.6	729.79	2039.1	2346.39	247.3	0.101388	2.76422	13.3784	2.92153	48.088	0.222987	605	140.8	563.9	18.18	42.15	204	0.043	36.63	7.543	0.625	6.318	0.08	0.043	0.705	0.349	0.041	0.521	0.021	0.049	0.027	0.126	0.002	0.015	0.183	0.05	0.001	0.801
3L	Diag	1.24774	0.292878	3.9786	17.6556	3.02581	5.82456	0.0709838	0.226303	2880.39	271.45	338.7	715.48	2164.91	2408.02	200.92	0.0787622	3.18809	14.0877	1.92988	63.409	0.276515	366	137.8	642.4	24.34	45.6	201.5	0.065	45.86	11.77	0.911	5.67	0.074	0.096	1.169	0.316	0.024	0.324	0.059	0.076	0.033	0.326	0.005	0.025	0.327	0.094	0.002	0.721
2DC	control	1.69439	0.146555	3.47636	32.3106	2.81399	5.69492	0.0679201	0.433969	2866.74	227.87	386.1	751.637	2115.1	2407.79	231.08	0.129859	6.3894	14.7232	2.76504	85.094	0.396441	592.9	160.5	771.2	22.46	52.38	120.7	0.057	55.91	21.46	0.705	2.836	0.032	0.247	0.664	0.244	0.01	0.323	0.081	0.088	0.039	0.205	0.003	0.009	0.266	0.066	0.001	0.146
12L	Diag	1.68459	0.205152	4.03395	19.6674	3.49974	3.90164	0.0873666	0.391645	2410.38	154.34	260	535.671	1874.71	2068.89	187.15	0.17385	4.48278	11.446	2.7367	82.994	0.648496	419.9	101.6	702.9	19.01	61.41	156.8	0.058	44.54	28.34	0.544	1.499	0.018	0.171	1.2	0.436	0.014	0.745	0.247	0.06	0.025	0.154	0.002	0.005	0.258	0.056	0.001	0.267
42D	Diag	1.45229	0.309564	2.81676	34.2542	2.76086	5.09237	0.0870459	0.258673	3093.64	289.68	420.7	822.589	2271.05	2587.39	216.57	0.0920722	2.97168	11.4882	1.70592	64.939	0.240827	512.1	181.7	671.6	28.87	58.46	226	0.054	49.11	11.34	0.487	3.375	0.041	0.116	1.846	0.229	0.018	0.438	0.044	0.055	0.028	0.15	0.002	0.012	0.281	0.056	0.001	0.605
27D	Diag	1.73424	0.243804	3.70526	36.9873	3.0769	3.42183	0.0824704	0.312494	3247.37	242.7	420.9	796.53	2450.84	2772.66	232.01	0.0904647	3.78917	12.1256	2.76987	78.285	0.43991	1019	175.6	776.4	26.76	64.03	204.9	0.065	51.19	21.8	0.719	4.395	0.032	0.102	1.532	0.2	0.008	0.26	0.147	0.053	0.024	0.166	0.002	0.007	0.21	0.064	0.001	0.543
102D	Diag	1.73243	0.362402	6.63197	59.1111	4.65724	3.94769	0.0812635	0.207383	2800.03	141.46	245.07	494.945	2305.08	2484.93	173.64	0.135237	2.55198	12.3056	2.68569	65.459	0.25564	1064	98.27	508.1	18.47	41.29	199.1	0.052	48.49	11.68	0.716	5.073	0.059	0.107	0.868	0.316	0.024	0.411	0.041	0.061	0.013	0.1	0.001	0.008	0.127	0.039	0.001	0.232
21L	Diag	1.81454	0.366169	4.49103	42.1238	4.70305	5.1409	0.0592846	0.152844	2516.71	119.81	217.4	441.292	2075.42	2233.15	163.75	0.135643	2.57813	16.8678	2.89974	66.339	0.489004	993.7	93.9	466.9	14.21	27.68	181.1	0.041	40.56	19.4	0.434	2.341	0.021	0.089	1.348	0.45	0.021	0.965	0.248	0.044	0.022	0.104	0.002	0.005	0.218	0.053	0.001	0.507
164L	control	1.35291	0.497352	2.61379	21.1494	3.45964	7.32413	0.0945668	0.173713	3094.63	232.98	315.2	693.92	2400.71	2641.69	219.96	0.0759611	1.83694	10.5745	2.11367	52.483	0.241677	748.9	123.3	467.5	27.25	44.21	254.5	0.047	39.11	8.547	0.905	6.11	0.102	0.078	0.862	0.179	0.019	0.184	0.051	0.037	0.02	0.102	0.002	0.011	0.103	0.084	0.002	0.845
18L	Diag	2.30805	0.233211	2.98155	30.367	2.08873	14.6862	0.048156	0.197004	3472.66	321.18	741.3	1124.3	2348.36	2818.74	332.74	0.161702	4.09096	20.7658	3.275	58.286	0.503615	463.4	309	751.1	36.74	36.17	183.6	0.085	34.58	16.06	1.355	7.327	0.081	0.158	1.329	0.554	0.031	0.38	0.17	0.072	0.057	0.456	0.009	0.026	0.307	0.088	0.002	0.622
31D	Diag	1.6498	0.19009	8.32285	29.0269	4.50038	10.7784	0.0375758	0.190514	3157.99	158.14	260.9	574.14	2583.85	2842.8	157.05	0.0621057	5.07014	26.6129	2.37757	46.183	0.383434	820.3	100.2	759	23.56	28.52	149.7	0.059	29.82	11.12	0.314	1.772	0.027	0.069	0.594	0.125	0.01	0.372	0.049	0.047	0.022	0.067	0.002	0.006	0.195	0.051	0.001	0.223
5D	Diag	1.72828	0.271402	3.35654	27.604	3.31359	3.35593	0.090447	0.305616	2540.11	167.97	290.3	588.862	1951.25	2204.04	168.1	0.0919608	3.37895	11.0562	2.72823	48.85	0.58226	497.7	109.8	619.7	17.77	56.05	183.4	0.041	26.72	15.23	0.328	1.723	0.021	0.147	0.513	0.25	0.015	0.71	0.137	0.065	0.024	0.102	0.003	0.006	0.284	0.042	0.001	0.103
16L	Diag	2.2624	0.288051	2.4064	27.4131	4.4597	5.54256	0.0761803	0.245747	4427.85	223.17	504.9	811.005	3616.84	3991.51	213.17	0.140349	3.22586	13.1268	3.48497	68.468	0.377592	449.3	190.8	561.3	26.25	42.76	174	0.07	45.43	16.42	0.734	4.454	0.043	0.161	1.101	0.23	0.012	0.291	0.139	0.045	0.026	0.254	0.004	0.014	0.316	0.059	0.001	0.315
9L	Diag	1.91611	0.246773	2.23343	60.1418	4.10428	7.02581	0.0701481	0.265628	3977.73	232.45	445.4	779.294	3198.44	3515.8	229.48	0.174727	3.78667	14.2555	2.77971	72.904	0.272194	1272	189.5	789.9	23.6	55.41	208.6	0.053	53.01	13.35	1.079	5.684	0.078	0.059	1.106	0.404	0.027	0.349	0.031	0.055	0.034	0.185	0.002	0.013	0.156	0.092	0.001	1.317
1DC	control	1.55854	0.18821	1.41494	31.4683	2.7792	5.59132	0.0589568	0.295811	3089.42	260.95	406.7	817.48	2271.94	2619.45	209.02	0.101442	5.01741	16.9616	2.61985	60.048	0.440551	555.1	150.4	922.2	26.67	54.37	183.8	0.058	36.99	15.58	0.716	2.848	0.044	0.226	1.012	0.151	0.009	0.196	0.08	0.074	0.025	0.169	0.003	0.01	0.216	0.067	0.001	0.238
36D	Diag	1.37091	0.242782	3.79623	29.441	3.55057	9.86025	0.0622423	0.241349	2756.09	224.45	307.7	605.658	2150.43	2333.15	198.49	0.115561	3.87758	16.0663	2.259	73.179	0.338277	479.3	136.4	620.8	27.05	38.64	160.1	0.062	49.9	15.79	1.09	4.49	0.066	0.13	0.703	0.208	0.012	0.178	0.072	0.07	0.021	0.141	0.002	0.008	0.118	0.044	0.001	0.146
150L	control	1.67039	0.559418	3.4381	31.2663	3.91321	7.09998	0.100628	0.163433	3624.82	197.14	329.3	737.77	2887.05	3168.88	258.8	0.0496996	1.62414	9.93762	2.34481	36.292	0.248401	814.8	132.5	589.4	25.41	59.31	362.9	0.047	27.52	5.983	0.853	13.86	0.137	0.02	1.859	0.207	0.031	0.226	0.019	0.033	0.018	0.077	0.002	0.012	0.082	0.054	0.001	2.211
161L	control	1.42017	0.30742	3.53418	18.3157	3.24243	5.32334	0.0869672	0.26026	3232.65	248.35	352.7	761.98	2470.67	2790.75	193.55	0.057735	2.99262	11.4986	2.67861	50.466	0.264722	675.3	125.5	851.7	32.15	74.07	284.6	0.05	36.17	9.011	0.564	4.68	0.06	0.071	0.628	0.155	0.015	0.255	0.037	0.026	0.03	0.128	0.003	0.013	0.207	0.051	0.001	0.383
40D	Diag	1.64951	0.206017	3.30624	28.1552	3.42015	5.92312	0.0716113	0.32437	3262.07	231.16	381.3	738	2524.07	2821.78	209.13	0.111174	4.5296	13.9643	2.42395	76.854	0.349953	856.2	152.6	719.3	22.56	51.51	158.8	0.071	52.65	17.83	0.595	2.711	0.032	0.096	1.296	0.199	0.01	0.311	0.105	0.053	0.025	0.182	0.002	0.009	0.279	0.048	0.001	0.456
48D	Diag	1.34651	0.167796	5.25134	20.9773	3.06794	4.77471	0.0584291	0.328993	2737	230.15	309.9	672.823	2064.18	2316.43	190.42	0.102705	5.63063	17.1148	2.10185	75.551	0.299466	444.3	108.9	687.5	24.05	40.17	122.1	0.046	54.35	15.89	0.386	2.155	0.023	0.103	0.866	0.327	0.018	0.789	0.089	0.067	0.028	0.119	0.002	0.007	0.281	0.055	0.001	0.292
158L	control	1.67161	0.159888	5.4331	27.0974	3.39301	6.25062	0.0491284	0.292878	3280.96	219.31	366.6	746.86	2534.1	2853.79	207.86	0.0685084	5.96148	20.3548	2.58025	50.945	0.383803	748.7	136.7	820.3	24.78	40.3	137.6	0.042	33.03	12.16	0.517	2.871	0.041	0.052	0.624	0.205	0.015	0.369	0.051	0.043	0.023	0.127	0.003	0.01	0.225	0.064	0.001	0.515
157L	control	1.81628	0.160411	5.42147	25.4447	3.20646	8.209	0.0364382	0.219168	3055.07	230.03	417.8	726.28	2328.79	2619	206.04	0.107744	6.0148	27.4437	3.11164	62.075	0.262279	537.9	154.4	853.5	20.59	31.1	141.9	0.04	45.81	11.04	0.975	6.696	0.085	0.079	1.243	0.211	0.017	0.202	0.036	0.048	0.028	0.174	0.003	0.014	0.163	0.071	0.001	0.734
165L	control	2.41149	0.18098	2.83276	35.1529	2.22718	3.43021	0.0694844	0.35899	3277.94	251.38	606.2	1015.73	2262.21	2744.05	282.51	0.1163	5.16648	14.3917	3.69336	71.718	0.369833	701.3	228	931	30.67	64.69	180.2	0.051	48.43	17.29	0.621	3.944	0.035	0.072	0.963	0.266	0.014	0.399	0.083	0.07	0.037	0.209	0.003	0.011	0.307	0.072	0.001	0.624
41D	Diag	1.44457	0.349182	1.54562	20.3827	2.50132	6.37587	0.109823	0.283391	3614.52	391.19	565.1	1032.33	2582.19	2898.84	324.49	0.149582	2.58044	9.10559	2.43459	97.942	0.328832	537.9	241.3	744.2	48.59	81.73	288.4	0.092	68.43	21.22	1.282	10.89	0.058	0.219	0.913	0.397	0.017	0.288	0.212	0.077	0.05	0.332	0.003	0.014	0.236	0.066	0.001	0.16
5DC	control	1.66723	0.276973	2.92666	30.1889	2.96227	3.30126	0.0956218	0.315107	2459.86	177.72	296.3	620.821	1839.04	2091.5	190.64	0.0987723	3.29535	10.4579	2.38424	51.694	0.556441	543.4	116.6	630.4	18.89	60.28	191.3	0.047	28.49	15.46	0.393	1.743	0.024	0.148	0.429	0.236	0.014	0.559	0.13	0.071	0.033	0.113	0.003	0.007	0.262	0.044	0.001	0.096
23L	Diag	1.56625	0.199752	3.92506	32.3417	2.76641	10.5781	0.0352372	0.1704	3836.65	332.13	520.2	1018.65	2818	3231.54	272.98	0.126997	4.83581	28.3791	1.90609	103.952	0.277295	694.7	219.8	1075	43.07	37.88	222.3	0.074	74.39	17.84	2.788	10.1	0.15	0.179	1.01	1.653	0.083	0.552	0.116	0.075	0.06	0.372	0.004	0.019	0.122	0.145	0.001	0.613
8L	Diag	1.5975	0.25839	2.83985	30.7202	3.00114	6.68732	0.0651317	0.236654	3431.74	276.62	441.9	857.69	2574.05	2919.17	235.95	0.107112	3.63346	15.3535	2.56346	71.595	0.316759	742.2	175.3	842.6	26.74	54.88	231.9	0.05	50.6	15.49	0.538	3.524	0.033	0.102	0.567	0.245	0.014	0.424	0.039	0.06	0.028	0.136	0.002	0.008	0.23	0.063	0.001	0.253
24L	Diag	1.28952	0.210052	5.35024	22.959	3.08195	3.99496	0.0636835	0.285028	3184.11	284.06	366.3	780.045	2404.06	2661.45	238.6	0.132421	4.47569	15.7027	1.7684	63.233	0.645526	576.5	152.5	810.1	25.85	51.59	181	0.087	33.3	21.07	0.426	1.264	0.019	0.215	0.85	0.248	0.011	0.542	0.312	0.082	0.035	0.177	0.004	0.008	0.38	0.095	0.002	0.266
64D	Diag	2.19552	0.232184	5.38628	18.7676	2.61298	3.4676	0.0882416	0.349233	2582.81	185.97	408.3	714.87	1867.94	2183.29	213.55	0.114977	3.95769	11.3325	3.48653	89.03	0.547072	612.2	157.2	748.4	26.77	66.04	189.1	0.059	53.45	28.82	0.421	1.847	0.014	0.142	1.763	0.383	0.012	0.846	0.465	0.05	0.027	0.151	0.002	0.005	0.326	0.064	0.001	0.548
4DC	control	1.29595	0.305967	5.38324	24.9071	2.5421	4.27364	0.072449	0.220791	2849.94	313.67	406.5	804.59	2045.35	2363.38	172.89	0.0917299	3.04753	13.8028	2.32215	77.913	0.292909	455.8	143.4	686	23.1	49.7	225.1	0.047	56.13	15.41	1.031	5.649	0.064	0.085	0.411	0.333	0.019	0.301	0.042	0.063	0.025	0.172	0.002	0.01	0.152	0.081	0.001	0.362
22D	Diag	1.63035	0.0768319	8.24952	30.0607	3.0374	12.5041	0.0149464	0.191669	4490.03	368.94	601.5	1112.11	3377.92	3786.63	334.46	0.0794971	12.8238	66.9057	1.34505	62.628	1.34854	1139	272.5	1213	35.68	18.13	94.59	0.078	24.62	32.86	0.341	1.583	0.01	0.084	1.251	0.166	0.005	0.453	0.762	0.047	0.029	0.098	0.003	0.003	0.262	0.12	0.004	1.273
6D	Diag	1.56336	0.200461	3.637	28.3023	3.4569	6.51169	0.0490383	0.233192	2849.83	196.5	307.2	639.42	2210.41	2466.83	186.5	0.0671121	4.7553	20.3922	2.46221	64.764	0.29255	700.2	128	785.1	24.15	38.5	165.1	0.046	46.04	12.94	0.529	4.17	0.039	0.122	0.565	0.329	0.023	0.579	0.037	0.055	0.032	0.182	0.003	0.013	0.314	0.056	0.001	0.228
148LL	control	1.38097	0.201118	4.7554	32.8401	2.74152	5.48705	0.0593621	0.278621	3172.1	331.29	457.5	847.81	2324.29	2621.28	219.53	0.142783	4.69359	16.8458	2.23859	94.616	0.285124	661.4	197.6	871.6	30.51	51.74	185.7	0.061	68.7	18.52	1.068	5.646	0.055	0.141	0.473	0.576	0.028	0.502	0.082	0.066	0.057	0.345	0.004	0.017	0.295	0.097	0.001	0.236
20L	Diag	1.34037	0.182158	3.685	25.4267	3.24907	6.88704	0.0521759	0.272229	3581.63	324.76	435.3	842.92	2738.71	3054.3	202.57	0.122906	5.21752	19.1659	2.10677	75.197	0.354334	572.1	170.9	875.5	37.02	45.68	167.8	0.067	51.11	17.42	0.69	3.098	0.038	0.194	1.17	0.286	0.015	0.386	0.079	0.063	0.049	0.162	0.002	0.008	0.214	0.098	0.001	0.467
59D	Diag	2.12446	0.271364	3.23401	19.4363	2.11895	3.80522	0.0780627	0.266838	2667.89	241.52	513.1	855.38	1812.51	2151.01	275.36	0.153898	3.41825	12.8102	3.48459	83.853	0.886914	475.8	206.7	666.9	30.43	52.06	195.1	0.056	40.35	35.15	0.637	2.389	0.017	0.186	0.662	0.317	0.008	0.463	0.535	0.062	0.026	0.247	0.004	0.006	0.354	0.056	0.001	0.158
25D	Diag	1.86902	0.0443569	5.08171	57.9501	4.21541	6.54155	0.0311983	0.682067	6634.11	365.86	683.8	1272.02	5362.09	5915.78	352.47	0.061636	21.8623	32.0531	1.82718	98.35	0.603571	2533	312.7	1836	48.65	57.28	83.98	0.176	57.41	34.09	0.561	2.577	0.016	0.103	2.632	0.434	0.011	0.721	0.334	0.127	0.031	0.17	0.002	0.005	0.276	0.09	0.001	0.797
146L	control	1.60883	0.181562	3.60188	27.2073	3.08614	8.48	0.0523654	0.274064	3237.94	244.96	394.1	792.42	2445.52	2753.31	239.67	0.0726137	5.23369	19.0966	2.45988	43.908	0.28765	627.4	174.9	978.7	27.99	51.25	187	0.054	30.77	8.316	0.535	4.018	0.062	0.087	1.001	0.198	0.021	0.344	0.028	0.044	0.041	0.118	0.003	0.013	0.201	0.054	0.001	0.41
11D	Diag	1.80351	0.235096	2.10561	31.7542	2.94985	7.61432	0.0583145	0.234378	2854.2	212.53	383.3	722.61	2131.59	2447.89	193.78	0.131125	4.01921	17.1484	3.00851	77.957	0.59518	658.9	142.8	795	25.44	46.36	197.8	0.053	44.19	25.61	0.691	2.911	0.026	0.261	0.514	0.299	0.01	0.402	0.138	0.07	0.032	0.136	0.002	0.005	0.179	0.065	0.001	0.107
7DC	control	1.67362	0.268175	1.14012	23.7449	2.26854	5.44297	0.0523313	0.185435	4001.02	402.54	673.7	1224.1	2776.92	3304.34	294.14	0.0756855	3.54348	19.109	2.8996	93.485	0.411613	807.8	243.4	1141	42.52	59.71	322	0.045	59.59	23.49	1.038	3.279	0.042	0.231	0.658	0.271	0.01	0.243	0.113	0.082	0.05	0.282	0.003	0.011	0.248	0.092	0.001	0.209
147L	control	1.57483	0.299074	5.15203	25.8818	2.85993	5.95764	0.0476107	0.151959	3114	259.52	408.7	806.75	2307.25	2615.82	238.66	0.0616275	3.1917	21.0037	1.98821	56.614	0.645914	774.9	172.7	684.3	28.4	32.58	214.4	0.07	31.45	19.89	0.424	2.637	0.02	0.157	0.88	0.307	0.014	0.675	0.108	0.041	0.024	0.117	0.003	0.005	0.253	0.09	0.002	0.412
32D	Diag	1.85881	0.486448	3.45746	24.7606	2.93528	7.05697	0.0631874	0.122176	2778.11	196.47	365.2	705.95	2072.16	2331.04	250.6	0.148434	1.93354	15.8259	2.65957	56.497	0.440163	548.2	142.7	552.8	19.3	34.93	285.9	0.052	35.48	15.09	0.527	3.126	0.034	0.124	0.794	0.178	0.011	0.315	0.072	0.07	0.026	0.147	0.003	0.009	0.255	0.071	0.001	0.394
15D	Diag	2.0602	0.383945	4.10287	32.8549	2.50768	7.4164	0.0619089	0.151844	2726.27	207.99	428.5	777.229	1949.04	2277.24	241.04	0.105979	2.4527	16.1528	2.49951	78.469	0.673564	636.4	172.8	458.9	25.06	28.41	187.1	0.051	43.01	28.55	0.42	1.941	0.014	0.109	0.448	0.346	0.011	0.767	0.283	0.054	0.02	0.128	0.002	0.004	0.279	0.051	0.001	0.164
6L	Diag	1.93531	0.241165	3.24495	25.0824	2.45176	3.42674	0.0653442	0.254333	2804.69	236.81	458.3	812.54	1992.15	2314.38	253.5	0.132134	3.89221	15.3036	3.52113	86.526	0.418073	425.9	175.8	884.7	25.95	57.81	227.3	0.064	56.55	22.63	1.012	5.765	0.043	0.157	1.027	0.504	0.02	0.464	0.114	0.059	0.028	0.287	0.004	0.012	0.258	0.054	0.001	0.237
2D	Diag	1.91894	0.298774	5.17351	26.5264	2.61409	12.7733	0.0553394	0.175509	2676.49	211.21	405.3	740.57	1935.92	2209.08	256.2	0.12435	3.1715	18.0703	2.93018	65.596	0.299807	321.5	149.7	514.1	18.54	28.45	162.1	0.07	46.62	12.62	1.357	11.05	0.103	0.102	1.55	0.77	0.055	0.528	0.132	0.088	0.043	0.299	0.005	0.022	0.201	0.106	0.002	0.981
167L	control	1.60157	0.141788	4.19457	30.4541	3.2077	4.45218	0.0544441	0.364156	3590.99	275.48	441.2	853.433	2737.56	3081.18	234.33	0.0741467	6.68863	18.3675	1.84086	40.447	0.614286	1026	184.4	923.7	29.28	50.29	138.1	0.074	21.98	13.06	0.442	3.224	0.033	0.109	0.657	0.518	0.035	1.091	0.07	0.043	0.021	0.121	0.004	0.008	0.25	0.065	0.002	0.423
3DC	control	1.99615	0.241829	4.10217	19.7481	2.47273	3.89025	0.0704111	0.272008	2666.43	212.96	425.1	767.82	1898.61	2225.17	228.3	0.104677	3.86314	14.2023	3.74455	76.587	0.236424	509.5	150.1	810.1	22.19	57.04	209.7	0.055	57.6	12.59	1.028	8.321	0.078	0.108	1.081	0.316	0.022	0.286	0.05	0.041	0.026	0.179	0.002	0.013	0.159	0.067	0.001	0.416
13L	Diag	1.57891	0.493967	5.1015	21.0133	5.70379	10.1703	0.0409703	0.0796769	5036.08	265.31	418.9	751.228	4284.85	4537.35	233.42	0.142302	1.94475	24.4079	2.25066	65.422	0.507774	539.2	164.8	601.9	20.27	24.66	309.5	0.057	39.49	19.72	0.332	1.921	0.016	0.181	0.705	0.235	0.011	0.659	0.161	0.076	0.02	0.106	0.002	0.005	0.292	0.105	0.002	0.379
67D	Diag	1.92498	0.257922	5.79641	18.4771	2.54217	33.2652	0.0221514	0.0840229	3219.09	257.25	495.2	908.79	2310.3	2672.78	289.06	0.0890622	3.79313	45.1439	2.9832	59.878	0.510067	428.3	193.3	595.9	32.56	13.2	157.1	0.055	35.86	17.49	0.801	4.303	0.044	0.133	1.124	0.275	0.014	0.32	0.173	0.08	0.034	0.243	0.005	0.013	0.276	0.061	0.001	0.371
108LL	control	1.61421	0.209416	6.2	31.3311	3.03853	5.6726	0.0732386	0.325862	3855.71	315.51	509.3	954.73	2900.98	3284.82	255.38	0.094031	4.44932	13.654	2.59385	68.77	0.211364	569.6	188.7	851.6	37.51	62.37	191.4	0.048	53.06	10.14	1.075	5.841	0.102	0.07	1.591	0.367	0.032	0.318	0.05	0.057	0.042	0.274	0.004	0.025	0.232	0.098	0.001	1.602
160L	control	1.39339	0.198705	4.03174	19.8517	2.52856	5.59539	0.0523628	0.250408	2852.84	271.21	377.9	808.5	2044.34	2349.97	231.66	0.0569267	4.78217	19.0975	2.50166	56.959	0.466475	575.7	151.3	761.8	25.62	39.89	159.3	0.038	34.87	15.6	0.666	3.472	0.041	0.144	0.645	0.394	0.023	0.551	0.06	0.05	0.042	0.139	0.003	0.008	0.19	0.077	0.002	0.272
155L	control	1.483	0.304988	5.05851	31.0438	3.71897	4.70017	0.0735145	0.224534	2558.86	172.32	255.55	542.25	2016.61	2250.11	136.43	0.0698934	3.05428	13.6027	2.69589	60.023	0.376651	758.4	90.75	573.9	17.72	42.19	187.9	0.038	39.53	14.26	0.629	3.86	0.042	0.092	0.289	0.27	0.017	0.4	0.046	0.052	0.024	0.1	0.002	0.006	0.145	0.06	0.001	0.149
153L	control	1.52316	0.381032	2.61592	26.9456	2.82132	6.15993	0.0828263	0.200747	2579.28	207.66	316.3	674.972	1904.31	2180.56	191.06	0.0952576	2.42371	12.0735	2.35746	45.245	0.205754	560.2	126.1	519.4	24.63	43.02	214.3	0.04	34.76	6.668	0.484	4.892	0.07	0.05	0.85	0.18	0.024	0.346	0.029	0.035	0.029	0.172	0.004	0.024	0.324	0.07	0.001	1.171
25L	control	1.62411	0.267351	4.33076	26.4593	3.9269	5.85307	0.0607376	0.214174	4972.62	305.09	495.5	1009.28	3963.34	4362.77	304.76	0.0792714	3.52622	16.4643	2.17704	81.471	0.227043	842.2	205.3	813.5	40.65	49.41	230.7	0.069	62.16	13.19	0.923	4.689	0.067	0.151	1.474	0.363	0.025	0.366	0.059	0.055	0.029	0.228	0.003	0.016	0.225	0.079	0.001	0.548
17L	Diag	1.63143	0.448611	5.97728	25.3691	2.45907	15.444	0.0397588	0.0852374	2946.93	283.31	462.2	851.944	2094.99	2420.4	243.22	0.0876945	2.14386	25.1517	2.72701	52.804	0.333324	364.3	174.5	456	24.64	18.13	212.7	0.041	36.49	11.57	0.593	5.886	0.049	0.1	0.996	0.176	0.014	0.277	0.091	0.044	0.02	0.175	0.003	0.014	0.27	0.05	0.001	0.319
8DC	control	1.37708	0.323594	2.38082	23.8982	2.54742	5.26158	0.0652764	0.189363	3105.27	316.25	435.5	875.36	2229.91	2556.73	232.29	0.0713811	2.90093	15.3195	2.71077	123.297	0.328282	526	166.7	714.5	34.4	46.64	246.3	0.055	87.83	27.52	1.313	5.304	0.046	0.236	1.487	0.382	0.012	0.271	0.108	0.068	0.038	0.308	0.002	0.01	0.214	0.081	0.001	0.342
10L	Diag	3.38112	0.256816	4.78888	24.4881	1.69462	3.8159	0.0601545	0.220941	2856.59	226.02	764.2	1060.11	1796.48	2238.38	392.19	0.197238	3.6729	16.6239	3.59496	83.933	1.94332	430.5	364.8	608.6	17.82	36.61	165.7	0.044	25.3	48.78	0.386	1.41	0.008	0.148	0.676	0.275	0.005	0.662	1.378	0.046	0.038	0.152	0.004	0.003	0.358	0.078	0.002	0.291
39D	Diag	1.51698	0.382458	2.60256	26.875	2.95183	4.75253	0.102067	0.242156	2698.15	222.68	337.8	682.76	2015.39	2281.08	194.39	0.116909	2.37251	9.79744	2.40019	56.364	0.328336	546.1	139.4	512.7	26.42	52.33	216.1	0.049	38.22	12.09	0.459	2.461	0.036	0.146	0.439	0.22	0.016	0.446	0.047	0.078	0.021	0.12	0.002	0.009	0.239	0.06	0.001	0.139
4L	control	2.02656	0.283963	3.29341	23.0169	2.72932	4.25194	0.0668266	0.220594	2270.33	140.83	285.4	608.777	1661.55	1896.5	233	0.150183	3.30099	14.9641	2.85737	59.771	0.630381	504.3	105.5	500.1	15.04	33.42	151.5	0.042	33.31	20.72	0.278	1.382	0.013	0.098	0.963	0.167	0.007	0.559	0.16	0.047	0.022	0.098	0.002	0.004	0.322	0.045	0.001	0.31
10DC	control	1.87061	0.448493	3.07561	20.53	2.54145	12.4038	0.0475523	0.101214	2992.45	233.56	436.9	844.979	2147.47	2461.09	297.8	0.120362	2.12848	21.0295	2.84024	66.715	0.6566	437.7	168.1	420.8	20.54	20.01	197.7	0.047	36.59	23.38	0.645	3.58	0.026	0.171	0.879	0.196	0.007	0.283	0.266	0.081	0.024	0.182	0.004	0.007	0.258	0.066	0.001	0.297
74D	Diag	1.76645	0.322205	1.86342	25.7821	2.74349	3.61895	0.0787841	0.226659	2734.05	219.65	388	730.348	2003.7	2326.91	187.49	0.109296	2.87696	12.6929	2.76732	87.565	0.534967	402.2	142.4	477	22.68	37.58	165.8	0.054	52.65	27.51	0.656	2.576	0.023	0.224	0.857	0.267	0.009	0.38	0.159	0.08	0.033	0.171	0.002	0.006	0.237	0.063	0.001	0.21
18D	Diag	1.62979	0.253257	3.41438	19.1619	2.32481	6.13105	0.0549137	0.205543	2874.5	270.71	441.2	864.56	2009.94	2320.57	283.22	0.0986971	3.74301	18.2104	2.32402	60	0.374188	370.4	191.6	817.1	29.77	44.87	218.3	0.037	39.71	14.23	0.629	3.547	0.042	0.096	0.519	0.471	0.03	0.697	0.065	0.046	0.026	0.172	0.003	0.011	0.25	0.045	0.001	0.172
15L	Diag	1.2107	0.337728	4.73648	27.6077	4.17028	9.5287	0.0329034	0.0943222	3670.5	278.93	337.7	709.923	2960.58	3167.71	223.86	0.188317	2.86664	30.392	1.23499	141.343	0.60151	570.1	169	651.3	28.54	21.43	227.2	0.088	82.77	48.81	0.977	3.781	0.019	0.23	0.612	0.654	0.012	0.623	0.569	0.086	0.043	0.219	0.002	0.004	0.205	0.102	0.001	0.231
6DC	control	1.60336	0.248821	3.11828	29.986	3.34591	5.4306	0.0579076	0.219988	2779.12	195.34	313.2	639.48	2139.64	2398.47	185.31	0.0759822	3.79896	17.2689	2.44058	59.342	0.334847	644.7	122.2	655.7	22.93	37.97	172.6	0.04	40.52	13.07	0.498	3.73	0.037	0.11	0.573	0.322	0.022	0.602	0.036	0.062	0.032	0.168	0.003	0.012	0.307	0.061	0.001	0.244
103D	Diag	1.83664	0.248944	3.78865	25.3919	2.4416	4.1143	0.0667708	0.251429	2019.31	168.95	310.3	586.735	1432.57	1630.88	219.47	0.276856	3.76555	14.9766	3.07333	45.46	1.47314	453.5	125.9	448.1	17.05	29.92	119	0.046	16.64	24.33	0.183	1.092	0.007	0.086	1.443	0.136	0.005	0.692	0.66	0.043	0.018	0.063	0.003	0.002	0.312	0.026	0.001	0.305
163L	control	1.69063	0.175444	4.68524	22.1032	2.3022	8.48063	0.0444814	0.242739	2709.66	255.29	431.6	820.564	1889.1	2225.7	228.67	0.102408	5.4571	22.4813	2.41888	49.901	0.327673	458.2	167.7	661.4	25.45	29.42	121.2	0.04	33.86	10.48	0.615	3.926	0.056	0.122	0.571	0.266	0.023	0.403	0.09	0.048	0.031	0.22	0.005	0.019	0.326	0.085	0.002	0.31
55D	Diag	1.94263	0.245884	4.47448	21.1957	2.2541	6.62301	0.0567473	0.218396	2713.01	228.35	443.6	833.72	1879.29	2208.71	275.95	0.0938955	3.84857	17.622	2.63287	70.362	0.448642	395.3	176.1	686.2	19.95	38.94	178.3	0.06	43.46	18.69	0.808	2.225	0.042	0.154	0.718	0.395	0.019	0.455	0.119	0.076	0.035	0.137	0.002	0.007	0.155	0.077	0.001	0.292
[truncated: 66 more columns]

## Sheet: Table S2
Significantly modified metabolites in colorectal cancer vs. control comparison
T-test (non-parametric): p-value threshold - 0.01
Adjusted for the following confounding factors: Diabetes, Arterial hypertension, Coronary heart disease, Stroke, Smoking, Alcohol Consumption
	raw.pval	FC	log2(FC)	-LOG10(p)
C6DC	4.2827e-08	1.6933	0.75986	7.3683
C4-OH	1.4024e-07	3.058	1.6126	6.8531
C8DC	1.7282e-06	1.9215	0.94224	5.7624
ASA	5.5221e-06	1.3124	0.39216	5.2579
MetHis Synthesis	6.6899e-06	1.3605	0.44409	5.1746
C2	1.6507e-05	1.5017	0.58655	4.7823
C16-OH	0.00022045	1.3851	0.47	3.6567
Tryptophan	0.00022758	0.80925	-0.30534	3.6429
C3/C2	0.00040557	0.68896	-0.53751	3.3919
C5/C2	0.00056927	0.72223	-0.46948	3.2447
Beta Oxydation	0.0005996	1.4542	0.54022	3.2221
C18:1-OH	0.00073327	1.3519	0.43502	3.1347
C14:2	0.00092795	1.4513	0.53738	3.0325
C16:1	0.0011953	1.3796	0.46424	2.9225
C4/C3	0.0016011	1.3266	0.40774	2.7956
C14-OH	0.0028545	1.3064	0.38554	2.5445
C14:1	0.003628	1.3988	0.48419	2.4403
C18-OH	0.004561	1.2607	0.33425	2.3409
C14	0.0075503	1.2587	0.33193	2.122

## Sheet: Table S3
Receiver Operator Characteristic analysis highlighting the variables capability to differentiate between colorectal cancer from control
	AUC	Pval
C6DC	0.81181	7.27435e-08
C4-OH	0.78419	1.64795e-06
MetHis Synthesis	0.77381	5.39492e-06
C8DC	0.772857	1.28036e-05
ASA	0.743095	7.74968e-05
C2	0.742857	1.63713e-05
Tryptophan	0.716429	0.000358608
C16-OH	0.715238	0.000280294
C18:1-OH	0.70381	0.000600552
C3/C2	0.702619	0.00068503
C5/C2	0.700238	0.00104846
C4/C3	0.699762	0.00147401
C14:2	0.698333	0.000469103
AC Sum	0.695714	0.00208135
Histidine	0.695238	0.00202681
Beta Oxydation	0.685714	0.00214264
C18-OH	0.681667	0.00285083
C16:1	0.68	0.000403886
C10DC	0.679762	0.00247007
C4DC	0.676667	0.00120402
C14-OH	0.675714	0.00105023
C5DC/C5-OH	0.669286	0.0232051
C18:1 (L/H)	0.667143	0.00288776
C18:2-OH	0.66	0.00622382
C14	0.654524	0.00367225
C14:1	0.654048	0.00158024
C16	0.65381	0.0046627
C3/C16	0.65	0.0191215
C3DC	0.646429	0.0066023
C12-DC	0.641429	0.0611717
Threonine	0.64119	0.0282598
C18:2 (L/H)	0.638333	0.00821838
C6	0.637381	0.0103206
C12:1	0.629048	0.00911156
C26/C22	0.62619	0.0100479
C5-OH/C8	0.622619	0.0470571
C5DC	0.622381	0.0738907
C14-DC	0.619286	0.0849576
C16:1-OH	0.618333	0.0237073
C4/C2	0.616667	0.140369
C8/C10	0.616429	0.0813014
MethylHistidine	0.615476	0.0211505
C14:1/C16	0.615	0.0194168
C5/C0	0.614048	0.108054
C4	0.612857	0.0447796
C14:1/C12:1	0.612143	0.0264745
C10:1	0.609286	0.0216997
NESS/ESS	0.602857	0.0693104
C26	0.601905	0.048425
C16-OH/C16	0.599762	0.0830072
C5-OH	0.596667	0.264979
Fischer Ratio	0.595714	0.113286
C18-DC	0.594762	0.125162
Glycine	0.592619	0.608264
C3DC/C10	0.591429	0.133793
C12	0.59119	0.0610814
C8/C2	0.588095	0.134029
C14:1/C4	0.588095	0.142902
Serine	0.587619	0.135357
Aromatic AA sum	0.585238	0.150197
C0	0.584762	0.333558
ESS AA sum	0.582857	0.220418
XLeu	0.582857	0.227532
Glutamine	0.578571	0.279546
Glutamic acid	0.578571	0.158097
Ornithine	0.577857	0.482482
C18	0.576429	0.0814467
Citrulline	0.57619	0.21484
Alanine	0.574762	0.246917
C8	0.568333	0.112315
Methionine MRM	0.567857	0.290616
C5/C3	0.566905	0.344525
C5DC/C16	0.562381	0.393433
C3	0.56	0.441757
C20-DC	0.559048	0.112982
Tyrosine	0.551429	0.328446
Phenylalanine	0.549524	0.705675
C16-DC	0.54881	0.316544
Pro/Cit	0.548571	0.26666
C5:1	0.547857	0.441682
XLeu/Phe	0.546667	0.479422
C20	0.541905	0.61993
Valine	0.53881	0.412344
C10	0.537857	0.320435
C5DC/C8	0.535952	0.442637
GABR	0.534286	0.829989
Orn Synthesis	0.534286	0.821748
C10:2	0.534048	0.342735
C24/C22	0.528333	0.683247
C8:1	0.527381	0.811397
Arginine	0.52619	0.317861
Lysine	0.525476	0.876012
Phe/Tyr	0.523333	0.5239
Aspartic acid	0.523333	0.337942
PKU (NBS)	0.522857	0.52356
NESS AA sum	0.519524	0.474971
Gly Synthesis	0.519048	0.410149
Valinemia	0.519048	0.707951
Val/Phe	0.51881	0.708367
BCAA sum	0.516905	0.749732
XLeu MRM	0.516667	0.734484
C5-OH/C0	0.513333	0.941481
NOS activity	0.512381	0.733775
Cit Synthesis	0.511429	0.466298
OTC defficiency	0.511429	0.466296
C22	0.511429	0.757859
Glutaminase activity	0.509048	0.744444
AA Sum	0.506667	0.709036
XLeu/Ala	0.506429	0.942996
C5	0.505714	0.884357
Glucogenic AA sum	0.50381	0.627863
Ketogenic AA sum	0.50381	0.667728
C14:1/C2	0.503333	0.543532
C24&C18:1-DC	0.502381	0.953445
Proline	0.5	0.95497

## Sheet: Table S4
Significantly modified metabolites in colon cancer vs. control comparison
T-test (non-parametric): p-value threshold - 0.01
Adjusted for the following confounding factors: Diabetes, Arterial hypertension, Coronary heart disease, Stroke, Smoking, Alcohol Consumption
	raw.pval	FC	log2(FC)	-LOG10(p)
C6DC	9.4575e-07	1.8017	0.84935	6.0242
MetHis Synthesis	4.1155e-06	1.4132	0.499	5.3856
C4-OH	1.0972e-05	3.3058	1.725	4.9597
C8DC	2.4636e-05	2.0828	1.0585	4.6084
ASA	0.00010404	1.3018	0.38048	3.9828
C2	0.00018517	1.526	0.60978	3.7324
Tryptophan	0.00020655	0.78024	-0.35802	3.685
C5/C2	0.00035197	0.66768	-0.58278	3.4535
C3/C2	0.00048352	0.63483	-0.65555	3.3156
C18:1-OH	0.00088105	1.3997	0.48515	3.055
C16-OH	0.0010714	1.3932	0.47841	2.97
C4/C3	0.0014832	1.3568	0.44017	2.8288
Histidine	0.001786	0.85016	-0.23419	2.7481
Beta Oxydation	0.002425	1.5233	0.60716	2.6153
C14:2	0.0027368	1.4403	0.52638	2.5628
C18-OH	0.0057654	1.2706	0.34548	2.2392
C16:1	0.0064344	1.3989	0.48431	2.1915

## Sheet: Table S5
Metabolites correlated to colon cancer stages
Kendall rank correlation analysis
	correlation	t-stat	p-value	FDR
C5-OH	0.25803	2.1548	0.031177	0.85107
C16-OH/C16	0.25726	2.1439	0.032041	0.85107
Glutamic acid	0.22149	1.8576	0.063226	0.85107
C18:2-OH	0.21142	1.7275	0.084076	0.85107
C8DC	0.20547	1.7011	0.088926	0.85107
C24&C18:1-DC	0.20247	1.698	0.089498	0.85107
C8/C2	-0.20419	-1.6796	0.093031	0.85107
C14:1/C12:1	0.19703	1.6525	0.09844	0.85107
C16-OH	0.19462	1.5906	0.1117	0.85107
C4-OH	0.18763	1.5728	0.11577	0.85107
C16-DC	0.1843	1.5391	0.12377	0.85107
C3/C2	-0.18305	-1.5278	0.12656	0.85107
C5-OH/C8	0.17811	1.493	0.13544	0.85107
C14:1/C16	0.17403	1.4588	0.14462	0.85107
MetHis Synthesis	0.17257	1.4473	0.1478	0.85107
C16:1-OH	0.17342	1.4284	0.15318	0.85107
C5DC/C5-OH	-0.16714	-1.4017	0.16099	0.85107
C14	0.16597	1.3803	0.1675	0.85107
Cit Synthesis	-0.1617	-1.3562	0.17505	0.85107
OTC defficiency	0.1617	1.3562	0.17505	0.85107
Proline	-0.15899	-1.3334	0.18241	0.85107
C14:1	0.15255	1.2766	0.20173	0.85107
Phe/Tyr	0.15083	1.265	0.20587	0.85107
C4/C2	-0.14954	-1.2249	0.22062	0.85107
C4/C3	0.1454	1.2194	0.22269	0.85107
C18-DC	0.1454	1.2194	0.22269	0.85107
Aspartic acid	0.1454	1.2194	0.22269	0.85107
C24/C22	0.13996	1.1738	0.24047	0.85107
C18-OH	0.14308	1.168	0.24279	0.85107
C5/C2	-0.14168	-1.1479	0.251	0.85107
Glutamine	0.13181	1.1054	0.26897	0.85107
AC Sum	0.12909	1.0826	0.27896	0.85107
C3/C16	-0.12637	-1.0599	0.28921	0.85107
C3DC/C10	0.12637	1.0599	0.28921	0.85107
Histidine	-0.12509	-1.0485	0.2944	0.85107
C2	0.12366	1.0371	0.29971	0.85107
Leu/Phe	-0.12101	-1.0143	0.31043	0.85107
Methionine	-0.11829	-0.99153	0.32143	0.85107
C14-DC	0.11488	0.95794	0.33809	0.85107
C18:1	0.11162	0.93463	0.34998	0.85107
C10	-0.11032	-0.92328	0.35586	0.85107
Beta Oxydation	0.11007	0.9231	0.35595	0.85107
C5DC/C8	0.11007	0.9231	0.35595	0.85107
C16:1	0.1096	0.91249	0.36151	0.85107
NESS/ESS	0.10463	0.87752	0.38021	0.85107
Glycine	0.10463	0.87752	0.38021	0.85107
C14-OH	0.10399	0.85679	0.39156	0.85107
C6DC	0.10312	0.85595	0.39203	0.85107
Alanine	-0.10191	-0.85472	0.3927	0.85107
Val/Phe	-0.10191	-0.85472	0.3927	0.85107
C3	-0.099254	-0.83197	0.40543	0.85107
Valinemia	-0.099196	-0.83193	0.40545	0.85107
C22	0.095397	0.79793	0.42491	0.85107
C8	-0.095175	-0.79778	0.425	0.85107
NOS activity	-0.093761	-0.78634	0.43167	0.85107
C5:1	0.094397	0.77718	0.43705	0.85107
C20	-0.091309	-0.76373	0.44503	0.85107
Citrulline	-0.089737	-0.75219	0.45194	0.85107
C5/C3	0.088428	0.74083	0.4588	0.85107
Fischer Ratio	-0.088326	-0.74076	0.45884	0.85107
C10:1	-0.080219	-0.67241	0.50132	0.89541
Glutaminase activity	0.080172	0.67238	0.50134	0.89541
C26/C22	-0.078859	-0.66102	0.5086	0.89541
C18:1-OH	0.079905	0.6528	0.51389	0.89541
Phenylalanine	0.074737	0.6268	0.53079	0.90815
MethylHistidine	0.070702	0.59264	0.55342	0.90815
Ornithine	0.069342	0.58124	0.56108	0.90815
C12-DC	0.074271	0.57797	0.56328	0.90815
Serine	0.067982	0.56984	0.56878	0.90815
C5-OH/C0	0.080303	0.56817	0.56992	0.90815
NESS AA sum	0.063866	0.53563	0.59222	0.90815
C16	0.0628	0.52447	0.59995	0.90815
C14:1/C4	0.06258	0.52428	0.60008	0.90815
C12:1	0.061255	0.51291	0.60802	0.90815
Glucogenic AA sum	0.061148	0.51283	0.60807	0.90815
Arginine	0.059824	0.50146	0.61605	0.90827
C12	0.055843	0.46734	0.64026	0.9091
Leu	-0.055713	-0.46725	0.64032	0.9091
C26	-0.055713	-0.46725	0.64032	0.9091
AA Sum	0.052995	0.44446	0.65671	0.921
BCAA sum	-0.050278	-0.42166	0.67327	0.92174
Valine	-0.050278	-0.42166	0.67327	0.92174
ASA	0.049263	0.41052	0.68143	0.92193
Tryptophan	-0.04756	-0.39887	0.68999	0.92266
C5DC	0.046336	0.38757	0.69834	0.92309
C5	0.043509	0.3647	0.71534	0.92492
C5/C0	-0.047807	-0.3565	0.72147	0.92492
C4	0.042174	0.35332	0.72385	0.92492
C18	0.039661	0.33069	0.74088	0.93627
C6	0.031363	0.2622	0.79317	0.95713
Gly Synthesis	0.031254	0.26211	0.79323	0.95713
Aromatic AA sum	0.031254	0.26211	0.79323	0.95713
Lysine	-0.031254	-0.26211	0.79323	0.95713
C18:2	-0.02732	-0.22802	0.81963	0.95713
C14:1/C2	0.027231	0.21844	0.82708	0.95713
ESS AA sum	-0.025818	-0.21653	0.82857	0.95713
C10DC	-0.025327	-0.20624	0.8366	0.95713
C8/C10	0.023141	0.19376	0.84636	0.95713
C0	0.023101	0.19374	0.84638	0.95713
C8:1	-0.021908	-0.18248	0.85521	0.95713
C10:2	0.02095	0.17164	0.86372	0.95713
C5DC/C16	-0.017686	-0.14817	0.88221	0.95713
Ketogenic AA sum	-0.017665	-0.14815	0.88222	0.95713
Leu/Ala	0.017665	0.14815	0.88222	0.95713
C3DC	-0.016316	-0.13676	0.89122	0.95785
GABR	0.014947	0.12536	0.90024	0.95859
Orn Synthesis	-0.01223	-0.10257	0.91831	0.96886
C4DC	0.0068542	0.057027	0.95452	0.99091
Tyrosine	0.0040766	0.034189	0.97273	0.99091
C14:2	0.0027288	0.022801	0.98181	0.99091
C20-DC	-0.0013628	-0.011399	0.99091	0.99091
Pro/Cit	0.0013589	0.011396	0.99091	0.99091
Threonine	-0.0013589	-0.011396	0.99091	0.99091

## Sheet: Table S6
Significantly modified metabolites in rectum cancer vs. control comparison
T-test (non-parametric): p-value threshold - 0.01
Adjusted for the following confounding factors: Diabetes, Arterial hypertension, Coronary heart disease, Stroke, Smoking, Alcohol Consumption
	raw.pval	FC	log2(FC)	-LOG10(p)
C4-OH	0.0014311	2.2791	1.1885	2.8443
C8DC	0.0018649	1.4145	0.50027	2.7294
C2	0.0045516	1.4251	0.51103	2.3418
C14:2	0.0098985	1.486	0.5714	2.0044
